# Supplementary material for: Analytical Methodologies for the Characterization and Analysis of the Parent Compound and Phase I Metabolites of 4F-MDMB-BICA in Human Microsome, Urine and Blood Samples
Source: J Anal Toxicol. 2021 Jan 6;46(2):135–45. doi: 10.1093/jat/bkab004 (PMC8866813; doi:10.1093/jat/bkab004)
Supplement: bkab004_Supp [file bkab004_supp.zip]

Archive with 1 entries (1 files):
- jat-20-3301-File010.doc
